# Supplementary material for: Clinicopathological characteristics and prognosis analysis of gastrinoma based on the SEER database
Source: PLoS One. 2025 Dec 17;20(12):e0337940. doi: 10.1371/journal.pone.0337940 (PMC12711040; doi:10.1371/journal.pone.0337940)
Supplement: S1 File — (XLSX) [file pone.0337940.s002.xlsx]

## Sheet: Sheet1
Marital status	Age	Age	Age	Race	Location	Primary Site - labeled	ICD-O-3 Hist/behav	Diagnostic Confirmation	Grade	Grade Clinical (2018+)	Grade Pathological (2018+)	Sex	Year of diagnosis	Derived AJCC Stage Group, 7th ed (2010-2015)	T stage	N stage	M stage	Derived SEER Cmb Stg Grp (2016-2017)	Derived SEER Combined T (2016-2017)	Derived SEER Combined N (2016-2017)	Derived SEER Combined M (2016-2017)	Derived EOD 2018 Stage Group (2018+)	Derived EOD 2018 T (2018+)	Derived EOD 2018 N (2018+)	Derived EOD 2018 M (2018+)	Surgery	RX Summ--Surg Prim Site (1998+)	Radiation recode	Chemotherapy	Months from diagnosis to treatment	CS mets at dx (2004-2015)	Tumor size	CS tumor size (2004-2015)	CS lymph nodes (2004-2015)	CS extension (2004-2015)	Lymph-vascular Invasion (2004+ varying by schema)	Mets at DX-Other (2016+)	Tumor Size Summary (2016+)	CSS	Survival months	OS	Year of follow-up recode	Year of death recode	SEER Combined Mets at DX-bone (2010+)	SEER Combined Mets at DX-brain (2010+)	Liver metastases	Lung metastases
Married	≥60	60-69	62	Black	Duodenum	C17.0-Duodenum	8153/3: Gastrinoma, malignant	Positive histology	Moderately	Blank(s)	Blank(s)	Female	2009	Blank(s)	Blank(s)	Blank(s)	Blank(s)	Blank(s)	Blank(s)	Blank(s)	Blank(s)	Blank(s)	Blank(s)	Blank(s)	Blank(s)	Yes	20	None/Unknown	No/Unknown	0	0	≤2.0	7	100	200	Blank(s)	Blank(s)	Blank(s)	Alive	29	Alive	2011	Alive at last contact	Blank(s)	Blank(s)	Unknown	Unknown
Unmarried	＜60	30-39	39	White	Pancreas	C25.8-Overlapping lesion of pancreas	8153/3: Gastrinoma, malignant	Positive histology	Moderately	Blank(s)	Blank(s)	Female	2009	Blank(s)	Blank(s)	Blank(s)	Blank(s)	Blank(s)	Blank(s)	Blank(s)	Blank(s)	Blank(s)	Blank(s)	Blank(s)	Blank(s)	Yes	70	None/Unknown	No/Unknown	0	0	≤2.0	17	100	100	Blank(s)	Blank(s)	Blank(s)	Alive	120	Dead	2019	2019	Blank(s)	Blank(s)	Unknown	Unknown
Married	＜60	50-59	51	White	Duodenum	C17.0-Duodenum	8153/3: Gastrinoma, malignant	Positive histology	Moderately	Blank(s)	Blank(s)	Male	2009	Blank(s)	Blank(s)	Blank(s)	Blank(s)	Blank(s)	Blank(s)	Blank(s)	Blank(s)	Blank(s)	Blank(s)	Blank(s)	Blank(s)	Yes	26	None/Unknown	No/Unknown	0	0	Unknown	999	0	300	Blank(s)	Blank(s)	Blank(s)	Alive	133	Alive	2020	Alive at last contact	Blank(s)	Blank(s)	Unknown	Unknown
Unmarried	＜60	30-39	38	White	Stomach	C16.3-Gastric antrum	8153/3: Gastrinoma, malignant	Positive histology	Moderately	Blank(s)	Blank(s)	Female	2013	IIIB	T1	N1	M0	Blank(s)	Blank(s)	Blank(s)	Blank(s)	Blank(s)	Blank(s)	Blank(s)	Blank(s)	Yes	61	None/Unknown	No/Unknown	0	0	≤2.0	2	500	170	Blank(s)	Blank(s)	Blank(s)	Alive	89	Alive	2020	Alive at last contact	No	No	No	No
Married	≥60	60-69	65	White	Duodenum	C17.0-Duodenum	8153/3: Gastrinoma, malignant	Positive histology	Moderately	2	2	Female	2020	Blank(s)	T1	N0	M0	Blank(s)	Blank(s)	Blank(s)	Blank(s)	1	T1	N0	M0	Yes	27	None/Unknown	No/Unknown	14	Blank(s)	≤2.0	10	Blank(s)	Blank(s)	Blank(s)	None; no other metastases	10	Alive	10	Alive	2020	Alive at last contact	No	No	No	No
Unmarried	＜60	30-39	31	White	Duodenum	C17.0-Duodenum	8153/3: Gastrinoma, malignant	Positive histology	Moderately	9	2	Male	2020	Blank(s)	T1	N1	M0	Blank(s)	Blank(s)	Blank(s)	Blank(s)	3	T1	N1	M0	Yes	30	None/Unknown	No/Unknown	0	Blank(s)	≤2.0	11	Blank(s)	Blank(s)	Blank(s)	None; no other metastases	11	Alive	11	Alive	2020	Alive at last contact	No	No	No	No
Unmarried	≥60	60-69	61	White	Pancreas	C25.0-Head of pancreas	8153/3: Gastrinoma, malignant	Positive histology	Moderately	Blank(s)	Blank(s)	Female	2015	IIA	T3	N0	M0	Blank(s)	Blank(s)	Blank(s)	Blank(s)	Blank(s)	Blank(s)	Blank(s)	Blank(s)	Yes	40	None/Unknown	No/Unknown	1	0	2.1-5.0	47	0	440	Blank(s)	Blank(s)	Blank(s)	Alive	63	Alive	2020	Alive at last contact	No	No	No	No
Unmarried	≥60	60-69	64	White	Pancreas	C25.0-Head of pancreas	8153/3: Gastrinoma, malignant	Positive histology	Moderately	Blank(s)	Blank(s)	Male	2016	Blank(s)	T1	N0	M0	1A	c1	c0	c0	Blank(s)	Blank(s)	Blank(s)	Blank(s)	No	0	None/Unknown	No/Unknown	Blank(s)	Blank(s)	Unknown	999	Blank(s)	Blank(s)	Blank(s)	None; no other metastases	999	Alive	53	Alive	2020	Alive at last contact	No	No	No	No
Unknown	＜60	50-59	59	White	Pancreas	C25.9-Pancreas, NOS	8153/3: Gastrinoma, malignant	Positive histology	Moderately	Blank(s)	Blank(s)	Male	2015	IV	TX	N1	M1	Blank(s)	Blank(s)	Blank(s)	Blank(s)	Blank(s)	Blank(s)	Blank(s)	Blank(s)	No	0	None/Unknown	No/Unknown	0	40	Unknown	999	100	999	Blank(s)	Blank(s)	Blank(s)	Alive	69	Alive	2020	Alive at last contact	No	No	No	No
Married	≥60	60-69	64	White	Pancreas	C25.9-Pancreas, NOS	8153/3: Gastrinoma, malignant	Positive histology	Moderately	Blank(s)	Blank(s)	Male	2015	UNK Stage	TX	N1	M0	Blank(s)	Blank(s)	Blank(s)	Blank(s)	Blank(s)	Blank(s)	Blank(s)	Blank(s)	No	0	None/Unknown	No/Unknown	1	0	Unknown	999	100	300	Blank(s)	Blank(s)	Blank(s)	Alive	67	Alive	2020	Alive at last contact	No	No	No	No
Unmarried	＜60	20-29	25	White	Pancreas	C25.1-Body of pancreas	8153/3: Gastrinoma, malignant	Positive histology	Moderately	Blank(s)	Blank(s)	Female	2010	IV	T3	N1	M1	Blank(s)	Blank(s)	Blank(s)	Blank(s)	Blank(s)	Blank(s)	Blank(s)	Blank(s)	Yes	30	None/Unknown	Yes	2	40	＞5.0	60	110	560	Blank(s)	Blank(s)	Blank(s)	Dead	42	Dead	2014	2014	No	No	Yes	No
Unmarried	≥60	＞69	73	White	Stomach	C16.6-Greater curvature of stomach NOS	8153/3: Gastrinoma, malignant	Positive histology	Poorly	Blank(s)	Blank(s)	Female	2017	Blank(s)	T2	N0	M0	2A	p2	c0	c0	Blank(s)	Blank(s)	Blank(s)	Blank(s)	Yes	30	None/Unknown	Yes	1	Blank(s)	2.1-5.0	48	Blank(s)	Blank(s)	Blank(s)	None; no other metastases	48	Alive	44	Alive	2020	Alive at last contact	No	No	No	No
Unmarried	＜60	20-29	23	White	Pancreas	C25.2-Tail of pancreas	8153/3: Gastrinoma, malignant	Positive histology	Poorly	Blank(s)	Blank(s)	Male	2010	IV	T4	N1	M1	Blank(s)	Blank(s)	Blank(s)	Blank(s)	Blank(s)	Blank(s)	Blank(s)	Blank(s)	Yes	30	None/Unknown	No/Unknown	0	60	＞5.0	55	800	730	Blank(s)	Blank(s)	Blank(s)	Dead	12	Dead	2011	2011	No	No	Yes	No
Unmarried	≥60	60-69	63	White	Pancreas	C25.9-Pancreas, NOS	8153/3: Gastrinoma, malignant	Positive histology	Unknown	Blank(s)	Blank(s)	Female	2007	Blank(s)	Blank(s)	Blank(s)	Blank(s)	Blank(s)	Blank(s)	Blank(s)	Blank(s)	Blank(s)	Blank(s)	Blank(s)	Blank(s)	No	0	None/Unknown	No/Unknown	1	50	≤2.0	0	0	950	Blank(s)	Blank(s)	Blank(s)	Alive	51	Dead	2011	2011	Blank(s)	Blank(s)	Unknown	Unknown
Unmarried	≥60	60-69	67	Black	Duodenum	C17.0-Duodenum	8153/3: Gastrinoma, malignant	Positive histology	Unknown	Blank(s)	Blank(s)	Male	2005	Blank(s)	Blank(s)	Blank(s)	Blank(s)	Blank(s)	Blank(s)	Blank(s)	Blank(s)	Blank(s)	Blank(s)	Blank(s)	Blank(s)	Yes	90	None/Unknown	No/Unknown	0	0	≤2.0	3	300	999	Blank(s)	Blank(s)	Blank(s)	Alive	190	Alive	2020	Alive at last contact	Blank(s)	Blank(s)	Unknown	Unknown
Unmarried	＜60	20-29	28	Black	Duodenum	C17.0-Duodenum	8153/3: Gastrinoma, malignant	Positive histology	Unknown	Blank(s)	Blank(s)	Male	2007	Blank(s)	Blank(s)	Blank(s)	Blank(s)	Blank(s)	Blank(s)	Blank(s)	Blank(s)	Blank(s)	Blank(s)	Blank(s)	Blank(s)	Yes	30	None/Unknown	No/Unknown	0	0	≤2.0	5	100	300	Blank(s)	Blank(s)	Blank(s)	Alive	157	Alive	2020	Alive at last contact	Blank(s)	Blank(s)	Unknown	Unknown
Married	＜60	40-49	49	White	Duodenum	C17.0-Duodenum	8153/3: Gastrinoma, malignant	Positive histology	Unknown	Blank(s)	Blank(s)	Male	2009	Blank(s)	Blank(s)	Blank(s)	Blank(s)	Blank(s)	Blank(s)	Blank(s)	Blank(s)	Blank(s)	Blank(s)	Blank(s)	Blank(s)	Yes	30	None/Unknown	No/Unknown	0	40	≤2.0	9	0	200	Blank(s)	Blank(s)	Blank(s)	Alive	135	Alive	2020	Alive at last contact	Blank(s)	Blank(s)	Unknown	Unknown
Unmarried	≥60	60-69	64	Black	Duodenum	C17.0-Duodenum	8153/3: Gastrinoma, malignant	Positive histology	Unknown	Blank(s)	Blank(s)	Male	2006	Blank(s)	Blank(s)	Blank(s)	Blank(s)	Blank(s)	Blank(s)	Blank(s)	Blank(s)	Blank(s)	Blank(s)	Blank(s)	Blank(s)	Yes	60	None/Unknown	No/Unknown	0	0	≤2.0	9	100	200	Blank(s)	Blank(s)	Blank(s)	Alive	168	Alive	2020	Alive at last contact	Blank(s)	Blank(s)	Unknown	Unknown
Married	＜60	30-39	37	White	Duodenum	C17.0-Duodenum	8153/3: Gastrinoma, malignant	Positive histology	Unknown	Blank(s)	Blank(s)	Female	2006	Blank(s)	Blank(s)	Blank(s)	Blank(s)	Blank(s)	Blank(s)	Blank(s)	Blank(s)	Blank(s)	Blank(s)	Blank(s)	Blank(s)	Yes	27	None/Unknown	No/Unknown	1	99	≤2.0	10	0	999	Blank(s)	Blank(s)	Blank(s)	Alive	175	Alive	2020	Alive at last contact	Blank(s)	Blank(s)	Unknown	Unknown
Unmarried	＜60	30-39	36	White	Others	C17.9-Small intestine, NOS	8153/3: Gastrinoma, malignant	Positive histology	Unknown	Blank(s)	Blank(s)	Female	2006	Blank(s)	Blank(s)	Blank(s)	Blank(s)	Blank(s)	Blank(s)	Blank(s)	Blank(s)	Blank(s)	Blank(s)	Blank(s)	Blank(s)	Yes	30	None/Unknown	No/Unknown	0	60	≤2.0	12	100	999	Blank(s)	Blank(s)	Blank(s)	Alive	168	Alive	2020	Alive at last contact	Blank(s)	Blank(s)	Unknown	Unknown
Married	≥60	60-69	63	White	Pancreas	C25.0-Head of pancreas	8153/3: Gastrinoma, malignant	Positive histology	Unknown	Blank(s)	Blank(s)	Male	2007	Blank(s)	Blank(s)	Blank(s)	Blank(s)	Blank(s)	Blank(s)	Blank(s)	Blank(s)	Blank(s)	Blank(s)	Blank(s)	Blank(s)	Yes	30	None/Unknown	No/Unknown	2	0	≤2.0	12	0	100	Blank(s)	Blank(s)	Blank(s)	Alive	163	Alive	2020	Alive at last contact	Blank(s)	Blank(s)	Unknown	Unknown
Married	＜60	50-59	52	Others	Duodenum	C17.0-Duodenum	8153/3: Gastrinoma, malignant	Positive histology	Unknown	Blank(s)	Blank(s)	Male	2007	Blank(s)	Blank(s)	Blank(s)	Blank(s)	Blank(s)	Blank(s)	Blank(s)	Blank(s)	Blank(s)	Blank(s)	Blank(s)	Blank(s)	Yes	60	None/Unknown	No/Unknown	1	0	≤2.0	18	100	200	Blank(s)	Blank(s)	Blank(s)	Alive	167	Alive	2020	Alive at last contact	Blank(s)	Blank(s)	Unknown	Unknown
Married	＜60	50-59	51	White	Pancreas	C25.8-Overlapping lesion of pancreas	8153/3: Gastrinoma, malignant	Positive histology	Unknown	Blank(s)	Blank(s)	Female	2009	Blank(s)	Blank(s)	Blank(s)	Blank(s)	Blank(s)	Blank(s)	Blank(s)	Blank(s)	Blank(s)	Blank(s)	Blank(s)	Blank(s)	Yes	37	None/Unknown	No/Unknown	0	0	≤2.0	20	800	400	Blank(s)	Blank(s)	Blank(s)	Alive	24	Dead	2011	2011	Blank(s)	Blank(s)	Unknown	Unknown
Unmarried	＜60	50-59	52	Black	Stomach	C16.9-Stomach, NOS	8153/3: Gastrinoma, malignant	Positive histology	Unknown	Blank(s)	Blank(s)	Male	2004	Blank(s)	Blank(s)	Blank(s)	Blank(s)	Blank(s)	Blank(s)	Blank(s)	Blank(s)	Blank(s)	Blank(s)	Blank(s)	Blank(s)	No	0	None/Unknown	No/Unknown	0	0	2.1-5.0	21	100	999	Blank(s)	Blank(s)	Blank(s)	Alive	201	Alive	2020	Alive at last contact	Blank(s)	Blank(s)	Unknown	Unknown
Unmarried	＜60	30-39	39	White	Duodenum	C17.0-Duodenum	8153/3: Gastrinoma, malignant	Positive histology	Unknown	Blank(s)	Blank(s)	Male	2009	Blank(s)	Blank(s)	Blank(s)	Blank(s)	Blank(s)	Blank(s)	Blank(s)	Blank(s)	Blank(s)	Blank(s)	Blank(s)	Blank(s)	Yes	30	None/Unknown	No/Unknown	0	0	2.1-5.0	25	100	200	Blank(s)	Blank(s)	Blank(s)	Alive	136	Alive	2020	Alive at last contact	Blank(s)	Blank(s)	Unknown	Unknown
Married	＜60	40-49	47	Others	Pancreas	C25.1-Body of pancreas	8153/3: Gastrinoma, malignant	Positive histology	Unknown	Blank(s)	Blank(s)	Female	2008	Blank(s)	Blank(s)	Blank(s)	Blank(s)	Blank(s)	Blank(s)	Blank(s)	Blank(s)	Blank(s)	Blank(s)	Blank(s)	Blank(s)	Yes	30	None/Unknown	No/Unknown	0	0	2.1-5.0	25	0	100	Blank(s)	Blank(s)	Blank(s)	Alive	146	Alive	2020	Alive at last contact	Blank(s)	Blank(s)	Unknown	Unknown
Unmarried	＜60	40-49	45	Black	Stomach	C16.6-Greater curvature of stomach NOS	8153/3: Gastrinoma, malignant	Positive histology	Unknown	Blank(s)	Blank(s)	Male	2008	Blank(s)	Blank(s)	Blank(s)	Blank(s)	Blank(s)	Blank(s)	Blank(s)	Blank(s)	Blank(s)	Blank(s)	Blank(s)	Blank(s)	Yes	32	None/Unknown	No/Unknown	2	40	2.1-5.0	25	500	600	Blank(s)	Blank(s)	Blank(s)	Alive	149	Alive	2020	Alive at last contact	Blank(s)	Blank(s)	Unknown	Unknown
Married	≥60	＞69	81	White	Pancreas	C25.0-Head of pancreas	8153/3: Gastrinoma, malignant	Positive histology	Unknown	Blank(s)	Blank(s)	Female	2008	Blank(s)	Blank(s)	Blank(s)	Blank(s)	Blank(s)	Blank(s)	Blank(s)	Blank(s)	Blank(s)	Blank(s)	Blank(s)	Blank(s)	Yes	37	None/Unknown	No/Unknown	2	0	2.1-5.0	27	100	100	Blank(s)	Blank(s)	Blank(s)	Alive	151	Alive	2020	Alive at last contact	Blank(s)	Blank(s)	Unknown	Unknown
Married	＜60	40-49	47	White	Pancreas	C25.2-Tail of pancreas	8153/3: Gastrinoma, malignant	Positive histology	Unknown	Blank(s)	Blank(s)	Male	2008	Blank(s)	Blank(s)	Blank(s)	Blank(s)	Blank(s)	Blank(s)	Blank(s)	Blank(s)	Blank(s)	Blank(s)	Blank(s)	Blank(s)	Yes	30	None/Unknown	No/Unknown	0	0	2.1-5.0	38	100	400	Blank(s)	Blank(s)	Blank(s)	Alive	146	Alive	2020	Alive at last contact	Blank(s)	Blank(s)	Unknown	Unknown
Unmarried	≥60	＞69	85	White	Pancreas	C25.8-Overlapping lesion of pancreas	8153/3: Gastrinoma, malignant	Positive histology	Unknown	Blank(s)	Blank(s)	Female	2004	Blank(s)	Blank(s)	Blank(s)	Blank(s)	Blank(s)	Blank(s)	Blank(s)	Blank(s)	Blank(s)	Blank(s)	Blank(s)	Blank(s)	Yes	30	None/Unknown	No/Unknown	0	0	2.1-5.0	50	0	300	Blank(s)	Blank(s)	Blank(s)	Alive	82	Dead	2011	2011	Blank(s)	Blank(s)	Unknown	Unknown
Married	≥60	＞69	81	White	Stomach	C16.3-Gastric antrum	8153/3: Gastrinoma, malignant	Positive histology	Unknown	Blank(s)	Blank(s)	Female	2004	Blank(s)	Blank(s)	Blank(s)	Blank(s)	Blank(s)	Blank(s)	Blank(s)	Blank(s)	Blank(s)	Blank(s)	Blank(s)	Blank(s)	Yes	51	None/Unknown	No/Unknown	0	0	＞5.0	65	0	450	Blank(s)	Blank(s)	Blank(s)	Alive	139	Dead	2016	2016	Blank(s)	Blank(s)	Unknown	Unknown
Unmarried	＜60	50-59	55	Black	Pancreas	C25.0-Head of pancreas	8153/3: Gastrinoma, malignant	Clinical diagnosis only	Unknown	Blank(s)	Blank(s)	Female	2006	Blank(s)	Blank(s)	Blank(s)	Blank(s)	Blank(s)	Blank(s)	Blank(s)	Blank(s)	Blank(s)	Blank(s)	Blank(s)	Blank(s)	No	0	None/Unknown	No/Unknown	Blank(s)	40	＞5.0	71	999	300	Blank(s)	Blank(s)	Blank(s)	Alive	38	Dead	2009	2009	Blank(s)	Blank(s)	Unknown	Unknown
Married	＜60	40-49	45	White	Pancreas	C25.8-Overlapping lesion of pancreas	8153/3: Gastrinoma, malignant	Positive histology	Unknown	Blank(s)	Blank(s)	Male	2005	Blank(s)	Blank(s)	Blank(s)	Blank(s)	Blank(s)	Blank(s)	Blank(s)	Blank(s)	Blank(s)	Blank(s)	Blank(s)	Blank(s)	Yes	37	None/Unknown	No/Unknown	0	40	＞5.0	90	100	800	Blank(s)	Blank(s)	Blank(s)	Alive	138	Dead	2016	2016	Blank(s)	Blank(s)	Unknown	Unknown
Unmarried	＜60	40-49	46	White	Duodenum	C17.0-Duodenum	8153/3: Gastrinoma, malignant	Clinical diagnosis only	Unknown	Blank(s)	Blank(s)	Female	2004	Blank(s)	Blank(s)	Blank(s)	Blank(s)	Blank(s)	Blank(s)	Blank(s)	Blank(s)	Blank(s)	Blank(s)	Blank(s)	Blank(s)	No	0	None/Unknown	No/Unknown	Blank(s)	0	Unknown	999	999	999	Blank(s)	Blank(s)	Blank(s)	Alive	203	Alive	2020	Alive at last contact	Blank(s)	Blank(s)	Unknown	Unknown
Married	≥60	60-69	65	White	Duodenum	C17.0-Duodenum	8153/3: Gastrinoma, malignant	Positive histology	Unknown	Blank(s)	Blank(s)	Female	2009	Blank(s)	Blank(s)	Blank(s)	Blank(s)	Blank(s)	Blank(s)	Blank(s)	Blank(s)	Blank(s)	Blank(s)	Blank(s)	Blank(s)	No	0	None/Unknown	No/Unknown	Blank(s)	0	Unknown	999	0	300	Blank(s)	Blank(s)	Blank(s)	Alive	123	Alive	2019	Alive at last contact	Blank(s)	Blank(s)	Unknown	Unknown
Unmarried	≥60	＞69	76	White	Pancreas	C25.4-Islets of Langerhans	8153/3: Gastrinoma, malignant	Positive exfoliative cytology, no positive histology	Unknown	Blank(s)	Blank(s)	Female	2007	Blank(s)	Blank(s)	Blank(s)	Blank(s)	Blank(s)	Blank(s)	Blank(s)	Blank(s)	Blank(s)	Blank(s)	Blank(s)	Blank(s)	No	0	None/Unknown	No/Unknown	Blank(s)	0	Unknown	999	100	999	Blank(s)	Blank(s)	Blank(s)	Alive	150	Dead	2020	2020	Blank(s)	Blank(s)	Unknown	Unknown
Married	≥60	60-69	62	White	Pancreas	C25.9-Pancreas, NOS	8153/3: Gastrinoma, malignant	Positive histology	Unknown	Blank(s)	Blank(s)	Male	2009	Blank(s)	Blank(s)	Blank(s)	Blank(s)	Blank(s)	Blank(s)	Blank(s)	Blank(s)	Blank(s)	Blank(s)	Blank(s)	Blank(s)	No	0	None/Unknown	No/Unknown	0	0	Unknown	999	100	999	Blank(s)	Blank(s)	Blank(s)	Alive	135	Alive	2020	Alive at last contact	Blank(s)	Blank(s)	Unknown	Unknown
Married	≥60	60-69	67	Black	Pancreas	C25.9-Pancreas, NOS	8153/3: Gastrinoma, malignant	Positive histology	Unknown	Blank(s)	Blank(s)	Female	2008	Blank(s)	Blank(s)	Blank(s)	Blank(s)	Blank(s)	Blank(s)	Blank(s)	Blank(s)	Blank(s)	Blank(s)	Blank(s)	Blank(s)	No	0	None/Unknown	No/Unknown	0	0	Unknown	999	800	999	Blank(s)	Blank(s)	Blank(s)	Alive	152	Alive	2020	Alive at last contact	Blank(s)	Blank(s)	Unknown	Unknown
Married	≥60	60-69	62	White	Pancreas	C25.9-Pancreas, NOS	8153/3: Gastrinoma, malignant	Positive histology	Unknown	Blank(s)	Blank(s)	Female	2007	Blank(s)	Blank(s)	Blank(s)	Blank(s)	Blank(s)	Blank(s)	Blank(s)	Blank(s)	Blank(s)	Blank(s)	Blank(s)	Blank(s)	Yes	25	None/Unknown	No/Unknown	1	99	Unknown	999	100	999	Blank(s)	Blank(s)	Blank(s)	Alive	164	Alive	2020	Alive at last contact	Blank(s)	Blank(s)	Unknown	Unknown
Unmarried	＜60	50-59	58	Black	Duodenum	C17.0-Duodenum	8153/3: Gastrinoma, malignant	Positive histology	Unknown	Blank(s)	Blank(s)	Female	2004	Blank(s)	Blank(s)	Blank(s)	Blank(s)	Blank(s)	Blank(s)	Blank(s)	Blank(s)	Blank(s)	Blank(s)	Blank(s)	Blank(s)	Yes	27	None/Unknown	No/Unknown	0	0	Unknown	999	300	100	Blank(s)	Blank(s)	Blank(s)	Alive	203	Alive	2020	Alive at last contact	Blank(s)	Blank(s)	Unknown	Unknown
Married	＜60	50-59	53	White	Pancreas	C25.9-Pancreas, NOS	8153/3: Gastrinoma, malignant	Positive histology	Unknown	Blank(s)	Blank(s)	Male	2006	Blank(s)	Blank(s)	Blank(s)	Blank(s)	Blank(s)	Blank(s)	Blank(s)	Blank(s)	Blank(s)	Blank(s)	Blank(s)	Blank(s)	Yes	37	None/Unknown	No/Unknown	2	0	Unknown	999	100	999	Blank(s)	Blank(s)	Blank(s)	Alive	173	Alive	2020	Alive at last contact	Blank(s)	Blank(s)	Unknown	Unknown
Married	＜60	50-59	58	White	Pancreas	C25.9-Pancreas, NOS	8153/3: Gastrinoma, malignant	Positive histology	Unknown	Blank(s)	Blank(s)	Male	2008	Blank(s)	Blank(s)	Blank(s)	Blank(s)	Blank(s)	Blank(s)	Blank(s)	Blank(s)	Blank(s)	Blank(s)	Blank(s)	Blank(s)	Yes	37	None/Unknown	No/Unknown	0	0	Unknown	999	100	300	Blank(s)	Blank(s)	Blank(s)	Alive	131	Dead	2019	2019	Blank(s)	Blank(s)	Unknown	Unknown
Married	＜60	50-59	58	Black	Stomach	C16.9-Stomach, NOS	8153/3: Gastrinoma, malignant	Positive histology	Unknown	Blank(s)	Blank(s)	Male	2009	Blank(s)	Blank(s)	Blank(s)	Blank(s)	Blank(s)	Blank(s)	Blank(s)	Blank(s)	Blank(s)	Blank(s)	Blank(s)	Blank(s)	Yes	63	None/Unknown	No/Unknown	3	0	Unknown	999	100	999	Blank(s)	Blank(s)	Blank(s)	Alive	141	Alive	2020	Alive at last contact	Blank(s)	Blank(s)	Unknown	Unknown
Unknown	＜60	40-49	46	Black	Pancreas	C25.7-Other specified parts of pancreas	8153/3: Gastrinoma, malignant	Positive histology	Unknown	Blank(s)	Blank(s)	Male	2009	Blank(s)	Blank(s)	Blank(s)	Blank(s)	Blank(s)	Blank(s)	Blank(s)	Blank(s)	Blank(s)	Blank(s)	Blank(s)	Blank(s)	Yes	70	None/Unknown	No/Unknown	0	40	Unknown	999	0	100	Blank(s)	Blank(s)	Blank(s)	Alive	141	Alive	2020	Alive at last contact	Blank(s)	Blank(s)	Unknown	Unknown
Unmarried	≥60	60-69	64	White	Others	C17.9-Small intestine, NOS	8153/3: Gastrinoma, malignant	Positive histology	Unknown	Blank(s)	Blank(s)	Female	2009	Blank(s)	Blank(s)	Blank(s)	Blank(s)	Blank(s)	Blank(s)	Blank(s)	Blank(s)	Blank(s)	Blank(s)	Blank(s)	Blank(s)	Yes	90	None/Unknown	Yes	0	99	Unknown	999	999	999	Blank(s)	Blank(s)	Blank(s)	Alive	137	Alive	2020	Alive at last contact	Blank(s)	Blank(s)	Unknown	Unknown
Married	＜60	40-49	44	White	Stomach	C16.9-Stomach, NOS	8153/3: Gastrinoma, malignant	Positive histology	Unknown	Blank(s)	Blank(s)	Female	2000	Blank(s)	Blank(s)	Blank(s)	Blank(s)	Blank(s)	Blank(s)	Blank(s)	Blank(s)	Blank(s)	Blank(s)	Blank(s)	Blank(s)	No	0	None/Unknown	No/Unknown	0	Blank(s)	Unknown	Blank(s)	Blank(s)	Blank(s)	Blank(s)	Blank(s)	Blank(s)	Alive	240	Alive	2020	Alive at last contact	Blank(s)	Blank(s)	Unknown	Unknown
Unmarried	≥60	60-69	64	White	Others	C18.0-Cecum	8153/3: Gastrinoma, malignant	Radiography without microscopic confirm	Unknown	Blank(s)	Blank(s)	Female	2001	Blank(s)	Blank(s)	Blank(s)	Blank(s)	Blank(s)	Blank(s)	Blank(s)	Blank(s)	Blank(s)	Blank(s)	Blank(s)	Blank(s)	No	0	None/Unknown	No/Unknown	Blank(s)	Blank(s)	Unknown	Blank(s)	Blank(s)	Blank(s)	Blank(s)	Blank(s)	Blank(s)	Alive	235	Alive	2020	Alive at last contact	Blank(s)	Blank(s)	Unknown	Unknown
Married	＜60	30-39	33	White	Pancreas	C25.0-Head of pancreas	8153/3: Gastrinoma, malignant	Positive histology	Unknown	Blank(s)	Blank(s)	Male	2000	Blank(s)	Blank(s)	Blank(s)	Blank(s)	Blank(s)	Blank(s)	Blank(s)	Blank(s)	Blank(s)	Blank(s)	Blank(s)	Blank(s)	No	0	None/Unknown	No/Unknown	Blank(s)	Blank(s)	Unknown	Blank(s)	Blank(s)	Blank(s)	Blank(s)	Blank(s)	Blank(s)	Alive	249	Alive	2020	Alive at last contact	Blank(s)	Blank(s)	Unknown	Unknown
Unmarried	≥60	60-69	60	White	Pancreas	C25.9-Pancreas, NOS	8153/3: Gastrinoma, malignant	Positive histology	Unknown	Blank(s)	Blank(s)	Female	2001	Blank(s)	Blank(s)	Blank(s)	Blank(s)	Blank(s)	Blank(s)	Blank(s)	Blank(s)	Blank(s)	Blank(s)	Blank(s)	Blank(s)	No	0	None/Unknown	No/Unknown	0	Blank(s)	Unknown	Blank(s)	Blank(s)	Blank(s)	Blank(s)	Blank(s)	Blank(s)	Alive	239	Alive	2020	Alive at last contact	Blank(s)	Blank(s)	Unknown	Unknown
Unmarried	≥60	＞69	78	White	Pancreas	C25.9-Pancreas, NOS	8153/3: Gastrinoma, malignant	Positive histology	Unknown	Blank(s)	Blank(s)	Female	2002	Blank(s)	Blank(s)	Blank(s)	Blank(s)	Blank(s)	Blank(s)	Blank(s)	Blank(s)	Blank(s)	Blank(s)	Blank(s)	Blank(s)	Yes	25	None/Unknown	No/Unknown	0	Blank(s)	Unknown	Blank(s)	Blank(s)	Blank(s)	Blank(s)	Blank(s)	Blank(s)	Alive	187	Dead	2018	2018	Blank(s)	Blank(s)	Unknown	Unknown
Unmarried	≥60	＞69	77	Others	Stomach	C16.3-Gastric antrum	8153/3: Gastrinoma, malignant	Positive histology	Unknown	Blank(s)	Blank(s)	Female	2000	Blank(s)	Blank(s)	Blank(s)	Blank(s)	Blank(s)	Blank(s)	Blank(s)	Blank(s)	Blank(s)	Blank(s)	Blank(s)	Blank(s)	Yes	27	None/Unknown	No/Unknown	Blank(s)	Blank(s)	Unknown	Blank(s)	Blank(s)	Blank(s)	Blank(s)	Blank(s)	Blank(s)	Alive	123	Dead	2010	2010	Blank(s)	Blank(s)	Unknown	Unknown
Unmarried	＜60	50-59	57	White	Stomach	C16.9-Stomach, NOS	8153/3: Gastrinoma, malignant	Positive histology	Unknown	Blank(s)	Blank(s)	Male	2001	Blank(s)	Blank(s)	Blank(s)	Blank(s)	Blank(s)	Blank(s)	Blank(s)	Blank(s)	Blank(s)	Blank(s)	Blank(s)	Blank(s)	Yes	27	None/Unknown	No/Unknown	0	Blank(s)	Unknown	Blank(s)	Blank(s)	Blank(s)	Blank(s)	Blank(s)	Blank(s)	Alive	203	Dead	2018	2018	Blank(s)	Blank(s)	Unknown	Unknown
Unmarried	＜60	50-59	59	White	Stomach	C16.9-Stomach, NOS	8153/3: Gastrinoma, malignant	Positive histology	Unknown	Blank(s)	Blank(s)	Male	2000	Blank(s)	Blank(s)	Blank(s)	Blank(s)	Blank(s)	Blank(s)	Blank(s)	Blank(s)	Blank(s)	Blank(s)	Blank(s)	Blank(s)	Yes	30	None/Unknown	No/Unknown	0	Blank(s)	Unknown	Blank(s)	Blank(s)	Blank(s)	Blank(s)	Blank(s)	Blank(s)	Alive	175	Dead	2014	2014	Blank(s)	Blank(s)	Unknown	Unknown
Married	＜60	40-49	43	White	Duodenum	C17.0-Duodenum	8153/3: Gastrinoma, malignant	Positive histology	Unknown	Blank(s)	Blank(s)	Female	2001	Blank(s)	Blank(s)	Blank(s)	Blank(s)	Blank(s)	Blank(s)	Blank(s)	Blank(s)	Blank(s)	Blank(s)	Blank(s)	Blank(s)	Yes	30	None/Unknown	No/Unknown	1	Blank(s)	Unknown	Blank(s)	Blank(s)	Blank(s)	Blank(s)	Blank(s)	Blank(s)	Alive	228	Alive	2020	Alive at last contact	Blank(s)	Blank(s)	Unknown	Unknown
Unmarried	≥60	60-69	60	White	Duodenum	C17.0-Duodenum	8153/3: Gastrinoma, malignant	Positive histology	Unknown	Blank(s)	Blank(s)	Male	2001	Blank(s)	Blank(s)	Blank(s)	Blank(s)	Blank(s)	Blank(s)	Blank(s)	Blank(s)	Blank(s)	Blank(s)	Blank(s)	Blank(s)	Yes	30	None/Unknown	No/Unknown	1	Blank(s)	Unknown	Blank(s)	Blank(s)	Blank(s)	Blank(s)	Blank(s)	Blank(s)	Alive	69	Dead	2006	2006	Blank(s)	Blank(s)	Unknown	Unknown
Married	≥60	60-69	67	Black	Duodenum	C17.0-Duodenum	8153/3: Gastrinoma, malignant	Positive histology	Unknown	Blank(s)	Blank(s)	Female	2003	Blank(s)	Blank(s)	Blank(s)	Blank(s)	Blank(s)	Blank(s)	Blank(s)	Blank(s)	Blank(s)	Blank(s)	Blank(s)	Blank(s)	Yes	30	None/Unknown	No/Unknown	0	Blank(s)	Unknown	Blank(s)	Blank(s)	Blank(s)	Blank(s)	Blank(s)	Blank(s)	Alive	206	Dead	2020	2020	Blank(s)	Blank(s)	Unknown	Unknown
Unmarried	≥60	＞69	75	Black	Duodenum	C17.0-Duodenum	8153/3: Gastrinoma, malignant	Positive histology	Unknown	Blank(s)	Blank(s)	Female	2002	Blank(s)	Blank(s)	Blank(s)	Blank(s)	Blank(s)	Blank(s)	Blank(s)	Blank(s)	Blank(s)	Blank(s)	Blank(s)	Blank(s)	Yes	30	None/Unknown	No/Unknown	0	Blank(s)	Unknown	Blank(s)	Blank(s)	Blank(s)	Blank(s)	Blank(s)	Blank(s)	Alive	129	Dead	2013	2013	Blank(s)	Blank(s)	Unknown	Unknown
Married	＜60	50-59	56	White	Pancreas	C25.9-Pancreas, NOS	8153/3: Gastrinoma, malignant	Positive histology	Unknown	Blank(s)	Blank(s)	Male	2003	Blank(s)	Blank(s)	Blank(s)	Blank(s)	Blank(s)	Blank(s)	Blank(s)	Blank(s)	Blank(s)	Blank(s)	Blank(s)	Blank(s)	Yes	30	None/Unknown	No/Unknown	0	Blank(s)	Unknown	Blank(s)	Blank(s)	Blank(s)	Blank(s)	Blank(s)	Blank(s)	Alive	209	Alive	2020	Alive at last contact	Blank(s)	Blank(s)	Unknown	Unknown
Unmarried	＜60	30-39	39	Black	Pancreas	C25.0-Head of pancreas	8153/3: Gastrinoma, malignant	Positive histology	Unknown	Blank(s)	Blank(s)	Male	2001	Blank(s)	Blank(s)	Blank(s)	Blank(s)	Blank(s)	Blank(s)	Blank(s)	Blank(s)	Blank(s)	Blank(s)	Blank(s)	Blank(s)	Yes	35	None/Unknown	No/Unknown	0	Blank(s)	Unknown	Blank(s)	Blank(s)	Blank(s)	Blank(s)	Blank(s)	Blank(s)	Alive	236	Alive	2020	Alive at last contact	Blank(s)	Blank(s)	Unknown	Unknown
Married	＜60	30-39	38	White	Duodenum	C17.0-Duodenum	8153/3: Gastrinoma, malignant	Positive histology	Unknown	Blank(s)	Blank(s)	Male	2002	Blank(s)	Blank(s)	Blank(s)	Blank(s)	Blank(s)	Blank(s)	Blank(s)	Blank(s)	Blank(s)	Blank(s)	Blank(s)	Blank(s)	Yes	90	None/Unknown	No/Unknown	5	Blank(s)	Unknown	Blank(s)	Blank(s)	Blank(s)	Blank(s)	Blank(s)	Blank(s)	Alive	227	Alive	2020	Alive at last contact	Blank(s)	Blank(s)	Unknown	Unknown
Unmarried	＜60	40-49	46	White	Duodenum	C17.0-Duodenum	8153/3: Gastrinoma, malignant	Positive histology	Unknown	Blank(s)	Blank(s)	Male	2001	Blank(s)	Blank(s)	Blank(s)	Blank(s)	Blank(s)	Blank(s)	Blank(s)	Blank(s)	Blank(s)	Blank(s)	Blank(s)	Blank(s)	Yes	90	None/Unknown	No/Unknown	0	Blank(s)	Unknown	Blank(s)	Blank(s)	Blank(s)	Blank(s)	Blank(s)	Blank(s)	Alive	231	Dead	2020	2020	Blank(s)	Blank(s)	Unknown	Unknown
Unmarried	≥60	＞69	72	White	Pancreas	C25.1-Body of pancreas	8153/3: Gastrinoma, malignant	Positive histology	Unknown	Blank(s)	Blank(s)	Female	2005	Blank(s)	Blank(s)	Blank(s)	Blank(s)	Blank(s)	Blank(s)	Blank(s)	Blank(s)	Blank(s)	Blank(s)	Blank(s)	Blank(s)	No	0	None/Unknown	No/Unknown	Blank(s)	40	≤2.0	16	999	999	Blank(s)	Blank(s)	Blank(s)	Dead	14	Dead	2006	2006	Blank(s)	Blank(s)	Unknown	Unknown
Unmarried	≥60	＞69	81	White	Pancreas	C25.1-Body of pancreas	8153/3: Gastrinoma, malignant	Positive histology	Unknown	Blank(s)	Blank(s)	Female	2009	Blank(s)	Blank(s)	Blank(s)	Blank(s)	Blank(s)	Blank(s)	Blank(s)	Blank(s)	Blank(s)	Blank(s)	Blank(s)	Blank(s)	Yes	37	None/Unknown	No/Unknown	0	0	≤2.0	19	0	100	Blank(s)	Blank(s)	Blank(s)	Dead	33	Dead	2011	2011	Blank(s)	Blank(s)	Unknown	Unknown
Unmarried	＜60	50-59	57	White	Pancreas	C25.0-Head of pancreas	8153/3: Gastrinoma, malignant	Radiography without microscopic confirm	Unknown	Blank(s)	Blank(s)	Male	2009	Blank(s)	Blank(s)	Blank(s)	Blank(s)	Blank(s)	Blank(s)	Blank(s)	Blank(s)	Blank(s)	Blank(s)	Blank(s)	Blank(s)	No	0	None/Unknown	No/Unknown	Blank(s)	0	2.1-5.0	41	0	540	Blank(s)	Blank(s)	Blank(s)	Dead	8	Dead	2010	2010	Blank(s)	Blank(s)	Unknown	Unknown
Married	≥60	＞69	71	Others	Pancreas	C25.8-Overlapping lesion of pancreas	8153/3: Gastrinoma, malignant	Positive histology	Unknown	Blank(s)	Blank(s)	Male	2007	Blank(s)	Blank(s)	Blank(s)	Blank(s)	Blank(s)	Blank(s)	Blank(s)	Blank(s)	Blank(s)	Blank(s)	Blank(s)	Blank(s)	No	0	None/Unknown	Yes	2	40	2.1-5.0	50	0	500	Blank(s)	Blank(s)	Blank(s)	Dead	22	Dead	2009	2009	Blank(s)	Blank(s)	Unknown	Unknown
Married	＜60	40-49	45	White	Pancreas	C25.8-Overlapping lesion of pancreas	8153/3: Gastrinoma, malignant	Positive histology	Unknown	Blank(s)	Blank(s)	Female	2008	Blank(s)	Blank(s)	Blank(s)	Blank(s)	Blank(s)	Blank(s)	Blank(s)	Blank(s)	Blank(s)	Blank(s)	Blank(s)	Blank(s)	Yes	37	None/Unknown	No/Unknown	2	0	＞5.0	51	100	500	Blank(s)	Blank(s)	Blank(s)	Dead	62	Dead	2013	2013	Blank(s)	Blank(s)	Unknown	Unknown
Married	≥60	＞69	82	White	Others	C17.1-Jejunum	8153/3: Gastrinoma, malignant	Positive histology	Unknown	Blank(s)	Blank(s)	Female	2009	Blank(s)	Blank(s)	Blank(s)	Blank(s)	Blank(s)	Blank(s)	Blank(s)	Blank(s)	Blank(s)	Blank(s)	Blank(s)	Blank(s)	Yes	60	None/Unknown	Yes	0	0	＞5.0	320	0	700	Blank(s)	Blank(s)	Blank(s)	Dead	8	Dead	2010	2010	Blank(s)	Blank(s)	Unknown	Unknown
Married	≥60	60-69	68	White	Pancreas	C25.0-Head of pancreas	8153/3: Gastrinoma, malignant	Radiography without microscopic confirm	Unknown	Blank(s)	Blank(s)	Female	2007	Blank(s)	Blank(s)	Blank(s)	Blank(s)	Blank(s)	Blank(s)	Blank(s)	Blank(s)	Blank(s)	Blank(s)	Blank(s)	Blank(s)	No	0	None/Unknown	No/Unknown	Blank(s)	60	Unknown	999	110	300	Blank(s)	Blank(s)	Blank(s)	Dead	43	Dead	2011	2011	Blank(s)	Blank(s)	Unknown	Unknown
Unknown	＜60	40-49	48	Others	Pancreas	C25.9-Pancreas, NOS	8153/3: Gastrinoma, malignant	Positive histology	Unknown	Blank(s)	Blank(s)	Female	2007	Blank(s)	Blank(s)	Blank(s)	Blank(s)	Blank(s)	Blank(s)	Blank(s)	Blank(s)	Blank(s)	Blank(s)	Blank(s)	Blank(s)	No	0	None/Unknown	No/Unknown	Blank(s)	40	Unknown	999	999	999	Blank(s)	Blank(s)	Blank(s)	Dead	22	Dead	2009	2009	Blank(s)	Blank(s)	Unknown	Unknown
Unmarried	＜60	20-29	28	White	Pancreas	C25.0-Head of pancreas	8153/3: Gastrinoma, malignant	Positive histology	Unknown	Blank(s)	Blank(s)	Male	2001	Blank(s)	Blank(s)	Blank(s)	Blank(s)	Blank(s)	Blank(s)	Blank(s)	Blank(s)	Blank(s)	Blank(s)	Blank(s)	Blank(s)	No	0	None/Unknown	No/Unknown	0	Blank(s)	Unknown	Blank(s)	Blank(s)	Blank(s)	Blank(s)	Blank(s)	Blank(s)	Dead	56	Dead	2005	2005	Blank(s)	Blank(s)	Unknown	Unknown
Unmarried	＜60	40-49	44	White	Pancreas	C25.0-Head of pancreas	8153/3: Gastrinoma, malignant	Positive histology	Unknown	Blank(s)	Blank(s)	Female	2000	Blank(s)	Blank(s)	Blank(s)	Blank(s)	Blank(s)	Blank(s)	Blank(s)	Blank(s)	Blank(s)	Blank(s)	Blank(s)	Blank(s)	No	0	None/Unknown	Yes	Blank(s)	Blank(s)	Unknown	Blank(s)	Blank(s)	Blank(s)	Blank(s)	Blank(s)	Blank(s)	Dead	17	Dead	2002	2002	Blank(s)	Blank(s)	Unknown	Unknown
Married	≥60	＞69	74	White	Pancreas	C25.0-Head of pancreas	8153/3: Gastrinoma, malignant	Positive histology	Unknown	Blank(s)	Blank(s)	Female	2001	Blank(s)	Blank(s)	Blank(s)	Blank(s)	Blank(s)	Blank(s)	Blank(s)	Blank(s)	Blank(s)	Blank(s)	Blank(s)	Blank(s)	No	0	None/Unknown	No/Unknown	Blank(s)	Blank(s)	Unknown	Blank(s)	Blank(s)	Blank(s)	Blank(s)	Blank(s)	Blank(s)	Dead	69	Dead	2007	2007	Blank(s)	Blank(s)	Unknown	Unknown
Unmarried	＜60	50-59	50	Others	Pancreas	C25.4-Islets of Langerhans	8153/3: Gastrinoma, malignant	Positive histology	Unknown	Blank(s)	Blank(s)	Female	2000	Blank(s)	Blank(s)	Blank(s)	Blank(s)	Blank(s)	Blank(s)	Blank(s)	Blank(s)	Blank(s)	Blank(s)	Blank(s)	Blank(s)	No	0	None/Unknown	No/Unknown	0	Blank(s)	Unknown	Blank(s)	Blank(s)	Blank(s)	Blank(s)	Blank(s)	Blank(s)	Dead	150	Dead	2013	2013	Blank(s)	Blank(s)	Unknown	Unknown
Married	≥60	60-69	68	White	Pancreas	C25.4-Islets of Langerhans	8153/3: Gastrinoma, malignant	Positive histology	Unknown	Blank(s)	Blank(s)	Male	2003	Blank(s)	Blank(s)	Blank(s)	Blank(s)	Blank(s)	Blank(s)	Blank(s)	Blank(s)	Blank(s)	Blank(s)	Blank(s)	Blank(s)	No	0	None/Unknown	No/Unknown	Blank(s)	Blank(s)	Unknown	Blank(s)	Blank(s)	Blank(s)	Blank(s)	Blank(s)	Blank(s)	Dead	140	Dead	2015	2015	Blank(s)	Blank(s)	Unknown	Unknown
Married	＜60	50-59	58	White	Pancreas	C25.8-Overlapping lesion of pancreas	8153/3: Gastrinoma, malignant	Positive histology	Unknown	Blank(s)	Blank(s)	Male	2001	Blank(s)	Blank(s)	Blank(s)	Blank(s)	Blank(s)	Blank(s)	Blank(s)	Blank(s)	Blank(s)	Blank(s)	Blank(s)	Blank(s)	No	0	None/Unknown	No/Unknown	Blank(s)	Blank(s)	Unknown	Blank(s)	Blank(s)	Blank(s)	Blank(s)	Blank(s)	Blank(s)	Dead	20	Dead	2003	2003	Blank(s)	Blank(s)	Unknown	Unknown
Unmarried	≥60	＞69	79	White	Pancreas	C25.9-Pancreas, NOS	8153/3: Gastrinoma, malignant	Positive histology	Unknown	Blank(s)	Blank(s)	Male	2002	Blank(s)	Blank(s)	Blank(s)	Blank(s)	Blank(s)	Blank(s)	Blank(s)	Blank(s)	Blank(s)	Blank(s)	Blank(s)	Blank(s)	No	0	None/Unknown	No/Unknown	Blank(s)	Blank(s)	Unknown	Blank(s)	Blank(s)	Blank(s)	Blank(s)	Blank(s)	Blank(s)	Dead	2	Dead	2002	2002	Blank(s)	Blank(s)	Unknown	Unknown
Unmarried	≥60	60-69	61	White	Pancreas	C25.8-Overlapping lesion of pancreas	8153/3: Gastrinoma, malignant	Positive histology	Unknown	Blank(s)	Blank(s)	Male	2001	Blank(s)	Blank(s)	Blank(s)	Blank(s)	Blank(s)	Blank(s)	Blank(s)	Blank(s)	Blank(s)	Blank(s)	Blank(s)	Blank(s)	Yes	25	None/Unknown	No/Unknown	0	Blank(s)	Unknown	Blank(s)	Blank(s)	Blank(s)	Blank(s)	Blank(s)	Blank(s)	Dead	236	Dead	2020	2020	Blank(s)	Blank(s)	Unknown	Unknown
Married	＜60	30-39	36	White	Pancreas	C25.9-Pancreas, NOS	8153/3: Gastrinoma, malignant	Positive histology	Unknown	Blank(s)	Blank(s)	Female	2003	Blank(s)	Blank(s)	Blank(s)	Blank(s)	Blank(s)	Blank(s)	Blank(s)	Blank(s)	Blank(s)	Blank(s)	Blank(s)	Blank(s)	Yes	25	None/Unknown	No/Unknown	1	Blank(s)	Unknown	Blank(s)	Blank(s)	Blank(s)	Blank(s)	Blank(s)	Blank(s)	Dead	127	Dead	2014	2014	Blank(s)	Blank(s)	Unknown	Unknown
Unmarried	≥60	＞69	78	White	Pancreas	C25.2-Tail of pancreas	8153/3: Gastrinoma, malignant	Positive histology	Unknown	Blank(s)	Blank(s)	Male	2001	Blank(s)	Blank(s)	Blank(s)	Blank(s)	Blank(s)	Blank(s)	Blank(s)	Blank(s)	Blank(s)	Blank(s)	Blank(s)	Blank(s)	Yes	30	None/Unknown	No/Unknown	4	Blank(s)	Unknown	Blank(s)	Blank(s)	Blank(s)	Blank(s)	Blank(s)	Blank(s)	Dead	76	Dead	2008	2008	Blank(s)	Blank(s)	Unknown	Unknown
Married	＜60	50-59	52	White	Pancreas	C25.4-Islets of Langerhans	8153/3: Gastrinoma, malignant	Positive exfoliative cytology, no positive histology	Unknown	Blank(s)	Blank(s)	Male	2002	Blank(s)	Blank(s)	Blank(s)	Blank(s)	Blank(s)	Blank(s)	Blank(s)	Blank(s)	Blank(s)	Blank(s)	Blank(s)	Blank(s)	Unknown	99	None/Unknown	No/Unknown	Blank(s)	Blank(s)	Unknown	Blank(s)	Blank(s)	Blank(s)	Blank(s)	Blank(s)	Blank(s)	Dead	81	Dead	2009	2009	Blank(s)	Blank(s)	Unknown	Unknown
Married	＜60	50-59	55	White	Stomach	C16.2-Body of stomach	8153/3: Gastrinoma, malignant	Positive exfoliative cytology, no positive histology	Unknown	9	9	Male	2020	Blank(s)	Blank(s)	Blank(s)	Blank(s)	Blank(s)	Blank(s)	Blank(s)	Blank(s)	88	88	88	88	No	0	None/Unknown	No/Unknown	6	Blank(s)	Unknown	999	Blank(s)	Blank(s)	Blank(s)	None; no other metastases	999	Alive	3	Alive	2020	Alive at last contact	No	No	No	No
Unknown	＜60	40-49	40	White	Pancreas	C25.4-Islets of Langerhans	8153/3: Gastrinoma, malignant	Positive histology	Unknown	Blank(s)	Blank(s)	Male	2015	IIB	T1	N1	M0	Blank(s)	Blank(s)	Blank(s)	Blank(s)	Blank(s)	Blank(s)	Blank(s)	Blank(s)	No	0	None/Unknown	No/Unknown	8	0	≤2.0	0	100	950	Blank(s)	Blank(s)	Blank(s)	Alive	70	Alive	2020	Alive at last contact	No	No	No	No
Married	≥60	＞69	73	White	Duodenum	C17.0-Duodenum	8153/3: Gastrinoma, malignant	Positive histology	Unknown	9	9	Male	2020	Blank(s)	TX	N0	M0	Blank(s)	Blank(s)	Blank(s)	Blank(s)	99	TX	N0	M0	No	0	None/Unknown	No/Unknown	Blank(s)	Blank(s)	≤2.0	2	Blank(s)	Blank(s)	Blank(s)	None; no other metastases	2	Alive	3	Alive	2020	Alive at last contact	No	No	No	No
Married	≥60	60-69	65	White	Duodenum	C17.0-Duodenum	8153/3: Gastrinoma, malignant	Positive histology	Unknown	Blank(s)	Blank(s)	Female	2013	I	T1	N0	M0	Blank(s)	Blank(s)	Blank(s)	Blank(s)	Blank(s)	Blank(s)	Blank(s)	Blank(s)	Yes	30	None/Unknown	No/Unknown	1	0	≤2.0	2	0	160	Blank(s)	Blank(s)	Blank(s)	Alive	88	Alive	2020	Alive at last contact	No	No	No	No
Married	≥60	60-69	64	White	Pancreas	C25.0-Head of pancreas	8153/3: Gastrinoma, malignant	Positive histology	Unknown	Blank(s)	Blank(s)	Male	2011	IA	T1	N0	M0	Blank(s)	Blank(s)	Blank(s)	Blank(s)	Blank(s)	Blank(s)	Blank(s)	Blank(s)	No	0	None/Unknown	No/Unknown	Blank(s)	0	≤2.0	9	0	300	Blank(s)	Blank(s)	Blank(s)	Alive	111	Alive	2020	Alive at last contact	No	No	No	No
Unknown	＜60	40-49	43	White	Pancreas	C25.0-Head of pancreas	8153/3: Gastrinoma, malignant	Positive histology	Unknown	Blank(s)	Blank(s)	Male	2011	IIB	T1	N1	M0	Blank(s)	Blank(s)	Blank(s)	Blank(s)	Blank(s)	Blank(s)	Blank(s)	Blank(s)	No	0	None/Unknown	No/Unknown	0	0	≤2.0	17	110	300	Blank(s)	Blank(s)	Blank(s)	Alive	34	Dead	2014	2014	No	No	No	No
Married	＜60	40-49	40	Black	Pancreas	C25.9-Pancreas, NOS	8153/3: Gastrinoma, malignant	Positive histology	Unknown	Blank(s)	Blank(s)	Male	2013	IIB	T2	N1	M0	Blank(s)	Blank(s)	Blank(s)	Blank(s)	Blank(s)	Blank(s)	Blank(s)	Blank(s)	Yes	90	None/Unknown	No/Unknown	0	0	2.1-5.0	21	100	200	Blank(s)	Blank(s)	Blank(s)	Alive	91	Alive	2020	Alive at last contact	No	No	No	No
Unmarried	＜60	30-39	39	White	Pancreas	C25.0-Head of pancreas	8153/3: Gastrinoma, malignant	Positive histology	Unknown	9	9	Male	2019	Blank(s)	T2	N1	M0	Blank(s)	Blank(s)	Blank(s)	Blank(s)	3	T2	N1	M0	No	0	None/Unknown	No/Unknown	0	Blank(s)	2.1-5.0	24	Blank(s)	Blank(s)	Blank(s)	None; no other metastases	24	Alive	13	Alive	2020	Alive at last contact	No	No	No	No
Married	≥60	60-69	69	White	Pancreas	C25.0-Head of pancreas	8153/3: Gastrinoma, malignant	Positive histology	Unknown	Blank(s)	Blank(s)	Male	2013	IIB	T2	N1	M0	Blank(s)	Blank(s)	Blank(s)	Blank(s)	Blank(s)	Blank(s)	Blank(s)	Blank(s)	Yes	25	None/Unknown	No/Unknown	0	0	2.1-5.0	25	110	100	Blank(s)	Blank(s)	Blank(s)	Alive	44	Dead	2017	2017	No	No	No	No
Unmarried	＜60	50-59	57	White	Pancreas	C25.0-Head of pancreas	8153/3: Gastrinoma, malignant	Positive exfoliative cytology, no positive histology	Unknown	9	9	Male	2018	Blank(s)	T2	N1	M0	Blank(s)	Blank(s)	Blank(s)	Blank(s)	3	T2	N1	M0	No	0	None/Unknown	No/Unknown	0	Blank(s)	2.1-5.0	35	Blank(s)	Blank(s)	Blank(s)	None; no other metastases	35	Alive	31	Alive	2020	Alive at last contact	No	No	No	No
Married	≥60	＞69	75	White	Stomach	C16.8-Overlapping lesion of stomach	8153/3: Gastrinoma, malignant	Positive histology	Unknown	Blank(s)	Blank(s)	Male	2016	Blank(s)	T2	N0	M0	2A	p2	c0	c0	Blank(s)	Blank(s)	Blank(s)	Blank(s)	Yes	30	None/Unknown	No/Unknown	1	Blank(s)	2.1-5.0	35	Blank(s)	Blank(s)	Blank(s)	None; no other metastases	35	Alive	48	Alive	2020	Alive at last contact	No	No	No	No
Married	＜60	40-49	47	Others	Pancreas	C25.9-Pancreas, NOS	8153/3: Gastrinoma, malignant	Positive histology	Unknown	9	9	Female	2019	Blank(s)	TX	NX	M0	Blank(s)	Blank(s)	Blank(s)	Blank(s)	99	TX	NX	M0	No	0	None/Unknown	No/Unknown	Blank(s)	Blank(s)	Unknown	999	Blank(s)	Blank(s)	Blank(s)	None; no other metastases	999	Alive	13	Alive	2020	Alive at last contact	No	No	No	No
Unmarried	＜60	50-59	52	White	Pancreas	C25.4-Islets of Langerhans	8153/3: Gastrinoma, malignant	Positive histology	Unknown	9	9	Female	2020	Blank(s)	T1	N0	M1	Blank(s)	Blank(s)	Blank(s)	Blank(s)	4	T0	N0	M1b	No	0	None/Unknown	No/Unknown	Blank(s)	Blank(s)	Unknown	999	Blank(s)	Blank(s)	Blank(s)	None; no other metastases	999	Alive	1	Dead	2020	2020	No	No	No	Yes
Unmarried	＜60	50-59	50	White	Duodenum	C17.0-Duodenum	8153/3: Gastrinoma, malignant	Positive histology	Unknown	Blank(s)	Blank(s)	Female	2014	IIIB	TX	N1	M0	Blank(s)	Blank(s)	Blank(s)	Blank(s)	Blank(s)	Blank(s)	Blank(s)	Blank(s)	No	0	None/Unknown	No/Unknown	Blank(s)	0	Unknown	999	100	300	Blank(s)	Blank(s)	Blank(s)	Alive	75	Alive	2020	Alive at last contact	No	No	No	No
Unmarried	＜60	50-59	55	Black	Duodenum	C17.0-Duodenum	8153/3: Gastrinoma, malignant	Positive histology	Unknown	Blank(s)	Blank(s)	Female	2010	IIIB	TX	N1	M0	Blank(s)	Blank(s)	Blank(s)	Blank(s)	Blank(s)	Blank(s)	Blank(s)	Blank(s)	No	0	None/Unknown	No/Unknown	0	0	Unknown	999	800	300	Blank(s)	Blank(s)	Blank(s)	Alive	61	Dead	2015	2015	No	No	No	No
Married	＜60	50-59	56	White	Duodenum	C17.0-Duodenum	8153/3: Gastrinoma, malignant	Positive histology	Unknown	Blank(s)	Blank(s)	Male	2014	IIIB	TX	N1	M0	Blank(s)	Blank(s)	Blank(s)	Blank(s)	Blank(s)	Blank(s)	Blank(s)	Blank(s)	No	0	None/Unknown	No/Unknown	0	0	Unknown	999	100	300	Blank(s)	Blank(s)	Blank(s)	Alive	81	Alive	2020	Alive at last contact	No	No	No	No
Unmarried	≥60	60-69	63	Black	Pancreas	C25.9-Pancreas, NOS	8153/3: Gastrinoma, malignant	Positive histology	Unknown	Blank(s)	Blank(s)	Male	2012	UNK Stage	TX	N1	M0	Blank(s)	Blank(s)	Blank(s)	Blank(s)	Blank(s)	Blank(s)	Blank(s)	Blank(s)	Yes	25	None/Unknown	No/Unknown	0	0	Unknown	999	100	999	Blank(s)	Blank(s)	Blank(s)	Alive	2	Dead	2013	2013	No	No	No	No
Married	＜60	50-59	56	White	Others	C17.1-Jejunum	8153/3: Gastrinoma, malignant	Positive histology	Unknown	Blank(s)	Blank(s)	Female	2011	UNK Stage	TX	N0	M0	Blank(s)	Blank(s)	Blank(s)	Blank(s)	Blank(s)	Blank(s)	Blank(s)	Blank(s)	Yes	27	None/Unknown	No/Unknown	0	0	Unknown	999	0	300	Blank(s)	Blank(s)	Blank(s)	Alive	116	Alive	2020	Alive at last contact	No	No	No	No
Married	≥60	60-69	67	White	Pancreas	C25.8-Overlapping lesion of pancreas	8153/3: Gastrinoma, malignant	Positive histology	Unknown	Blank(s)	Blank(s)	Male	2012	IV	T3	N1	M1	Blank(s)	Blank(s)	Blank(s)	Blank(s)	Blank(s)	Blank(s)	Blank(s)	Blank(s)	Yes	60	None/Unknown	Yes	0	40	＞5.0	55	100	500	Blank(s)	Blank(s)	Blank(s)	Dead	63	Dead	2017	2017	No	No	No	No
Unknown	≥60	＞69	77	White	Pancreas	C25.0-Head of pancreas	8153/3: Gastrinoma, malignant	Positive histology	Unknown	Blank(s)	Blank(s)	Female	2010	III	T4	N1	M0	Blank(s)	Blank(s)	Blank(s)	Blank(s)	Blank(s)	Blank(s)	Blank(s)	Blank(s)	No	0	None/Unknown	No/Unknown	0	0	＞5.0	89	110	600	Blank(s)	Blank(s)	Blank(s)	Dead	67	Dead	2016	2016	No	No	No	No
Unknown	＜60	40-49	46	White	Pancreas	C25.0-Head of pancreas	8153/3: Gastrinoma, malignant	Positive histology	Unknown	Blank(s)	Blank(s)	Male	2016	Blank(s)	T4	N1	M0	3	c4	c1	c0	Blank(s)	Blank(s)	Blank(s)	Blank(s)	No	0	None/Unknown	Yes	8	Blank(s)	＞5.0	105	Blank(s)	Blank(s)	Blank(s)	None; no other metastases	105	Dead	17	Dead	2017	2017	No	No	No	No
Married	≥60	＞69	79	White	Pancreas	C25.4-Islets of Langerhans	8153/3: Gastrinoma, malignant	Positive laboratory test/marker study	Unknown	Blank(s)	Blank(s)	Male	2010	UNK Stage	TX	N0	M0	Blank(s)	Blank(s)	Blank(s)	Blank(s)	Blank(s)	Blank(s)	Blank(s)	Blank(s)	No	0	None/Unknown	No/Unknown	Blank(s)	0	Unknown	999	0	300	Blank(s)	Blank(s)	Blank(s)	Dead	103	Dead	2019	2019	No	No	No	No
Married	≥60	60-69	61	White	Duodenum	C17.0-Duodenum	8153/3: Gastrinoma, malignant	Positive histology	Unknown	Blank(s)	Blank(s)	Female	2010	UNK Stage	TX	NX	M0	Blank(s)	Blank(s)	Blank(s)	Blank(s)	Blank(s)	Blank(s)	Blank(s)	Blank(s)	Yes	30	None/Unknown	No/Unknown	4	99	Unknown	999	999	999	Blank(s)	Blank(s)	Blank(s)	Alive	122	Alive	2020	Alive at last contact	Unknown	Unknown	Unknown	Unknown
Married	＜60	50-59	59	White	Duodenum	C17.0-Duodenum	8153/3: Gastrinoma, malignant	Positive histology	Unknown	Blank(s)	Blank(s)	Male	2010	UNK Stage	TX	NX	M0	Blank(s)	Blank(s)	Blank(s)	Blank(s)	Blank(s)	Blank(s)	Blank(s)	Blank(s)	No	0	None/Unknown	No/Unknown	Blank(s)	99	Unknown	999	999	999	Blank(s)	Blank(s)	Blank(s)	Dead	96	Dead	2018	2018	Unknown	Unknown	Unknown	Unknown
Married	＜60	50-59	50	White	Pancreas	C25.4-Islets of Langerhans	8153/3: Gastrinoma, malignant	Positive histology	Unknown	Blank(s)	Blank(s)	Female	2011	IV	T2	N0	M1	Blank(s)	Blank(s)	Blank(s)	Blank(s)	Blank(s)	Blank(s)	Blank(s)	Blank(s)	No	0	None/Unknown	Yes	1	40	＞5.0	85	0	300	Blank(s)	Blank(s)	Blank(s)	Alive	1	Dead	2011	2011	No	No	Yes	No
Married	≥60	60-69	61	White	Stomach	C16.9-Stomach, NOS	8153/3: Gastrinoma, malignant	Positive histology	Unknown	Blank(s)	Blank(s)	Male	2017	Blank(s)	TX	N0	M1	4	cX	p0	p1	Blank(s)	Blank(s)	Blank(s)	Blank(s)	No	0	None/Unknown	No/Unknown	4	Blank(s)	Unknown	999	Blank(s)	Blank(s)	Blank(s)	None; no other metastases	999	Alive	40	Alive	2020	Alive at last contact	No	No	Yes	No
Married	≥60	60-69	60	White	Pancreas	C25.2-Tail of pancreas	8153/3: Gastrinoma, malignant	Positive histology	Unknown	9	9	Female	2018	Blank(s)	T1	N1	M1	Blank(s)	Blank(s)	Blank(s)	Blank(s)	4	T1	N1	M1a	No	0	None/Unknown	Yes	1	Blank(s)	≤2.0	14	Blank(s)	Blank(s)	Blank(s)	None; no other metastases	14	Dead	6	Dead	2018	2018	No	No	Yes	No
Unmarried	≥60	60-69	63	White	Stomach	C16.9-Stomach, NOS	8153/3: Gastrinoma, malignant	Positive histology	Unknown	Blank(s)	Blank(s)	Female	2013	IV	T2	N0	M1	Blank(s)	Blank(s)	Blank(s)	Blank(s)	Blank(s)	Blank(s)	Blank(s)	Blank(s)	No	0	None/Unknown	No/Unknown	Blank(s)	40	≤2.0	20	0	300	Blank(s)	Blank(s)	Blank(s)	Dead	4	Dead	2014	2014	No	No	Yes	No
Unmarried	≥60	60-69	60	White	Others	C17.9-Small intestine, NOS	8153/3: Gastrinoma, malignant	Positive histology	Unknown	Blank(s)	Blank(s)	Male	2014	IV	TX	N0	M1	Blank(s)	Blank(s)	Blank(s)	Blank(s)	Blank(s)	Blank(s)	Blank(s)	Blank(s)	Yes	30	None/Unknown	Yes	2	40	＞5.0	100	0	999	Blank(s)	Blank(s)	Blank(s)	Dead	34	Dead	2016	2016	No	No	Yes	No
Unmarried	≥60	60-69	61	White	Pancreas	C25.4-Islets of Langerhans	8153/3: Gastrinoma, malignant	Positive histology	Unknown	Blank(s)	Blank(s)	Female	2016	Blank(s)	TX	N1	M1	4	cX	c1	p1	Blank(s)	Blank(s)	Blank(s)	Blank(s)	No	0	None/Unknown	No/Unknown	Blank(s)	Blank(s)	Unknown	999	Blank(s)	Blank(s)	Blank(s)	Yes; distant mets in known site(s) other than bone, brain, liver, lung, dist LN	999	Dead	1	Dead	2016	2016	No	No	Yes	No
Unmarried	＜60	50-59	53	White	Pancreas	C25.9-Pancreas, NOS	8153/3: Gastrinoma, malignant	Positive histology	Unknown	Blank(s)	Blank(s)	Female	2015	IV	TX	NX	M1	Blank(s)	Blank(s)	Blank(s)	Blank(s)	Blank(s)	Blank(s)	Blank(s)	Blank(s)	No	0	None/Unknown	No/Unknown	Blank(s)	40	Unknown	999	999	999	Blank(s)	Blank(s)	Blank(s)	Dead	49	Dead	2019	2019	No	No	Yes	No
Married	＜60	50-59	55	Black	Pancreas	C25.9-Pancreas, NOS	8153/3: Gastrinoma, malignant	Positive histology	Unknown	Blank(s)	Blank(s)	Male	2011	IV	TX	NX	M1	Blank(s)	Blank(s)	Blank(s)	Blank(s)	Blank(s)	Blank(s)	Blank(s)	Blank(s)	No	0	None/Unknown	Yes	1	60	Unknown	999	999	999	Blank(s)	Blank(s)	Blank(s)	Dead	100	Dead	2019	2019	No	No	Yes	No
Unmarried	＜60	50-59	52	Black	Duodenum	C17.0-Duodenum	8153/3: Gastrinoma, malignant	Positive histology	Well	Blank(s)	Blank(s)	Male	2007	Blank(s)	Blank(s)	Blank(s)	Blank(s)	Blank(s)	Blank(s)	Blank(s)	Blank(s)	Blank(s)	Blank(s)	Blank(s)	Blank(s)	Yes	26	None/Unknown	No/Unknown	0	0	≤2.0	6	0	160	Blank(s)	Blank(s)	Blank(s)	Alive	144	Dead	2019	2019	Blank(s)	Blank(s)	Unknown	Unknown
Married	＜60	40-49	45	White	Duodenum	C17.0-Duodenum	8153/3: Gastrinoma, malignant	Positive histology	Well	Blank(s)	Blank(s)	Female	2008	Blank(s)	Blank(s)	Blank(s)	Blank(s)	Blank(s)	Blank(s)	Blank(s)	Blank(s)	Blank(s)	Blank(s)	Blank(s)	Blank(s)	Yes	30	None/Unknown	No/Unknown	1	0	≤2.0	10	0	200	Blank(s)	Blank(s)	Blank(s)	Alive	153	Alive	2020	Alive at last contact	Blank(s)	Blank(s)	Unknown	Unknown
Unmarried	＜60	50-59	54	White	Duodenum	C17.0-Duodenum	8153/3: Gastrinoma, malignant	Positive histology	Well	Blank(s)	Blank(s)	Female	2007	Blank(s)	Blank(s)	Blank(s)	Blank(s)	Blank(s)	Blank(s)	Blank(s)	Blank(s)	Blank(s)	Blank(s)	Blank(s)	Blank(s)	Yes	20	None/Unknown	No/Unknown	0	0	≤2.0	12	100	200	Blank(s)	Blank(s)	Blank(s)	Alive	167	Alive	2020	Alive at last contact	Blank(s)	Blank(s)	Unknown	Unknown
Unmarried	＜60	50-59	58	Black	Duodenum	C17.0-Duodenum	8153/3: Gastrinoma, malignant	Positive histology	Well	Blank(s)	Blank(s)	Female	2009	Blank(s)	Blank(s)	Blank(s)	Blank(s)	Blank(s)	Blank(s)	Blank(s)	Blank(s)	Blank(s)	Blank(s)	Blank(s)	Blank(s)	Unknown	99	None/Unknown	No/Unknown	Blank(s)	0	≤2.0	15	0	300	Blank(s)	Blank(s)	Blank(s)	Alive	77	Dead	2016	2016	Blank(s)	Blank(s)	Unknown	Unknown
Married	≥60	＞69	70	White	Duodenum	C17.0-Duodenum	8153/3: Gastrinoma, malignant	Positive histology	Well	Blank(s)	Blank(s)	Male	2009	Blank(s)	Blank(s)	Blank(s)	Blank(s)	Blank(s)	Blank(s)	Blank(s)	Blank(s)	Blank(s)	Blank(s)	Blank(s)	Blank(s)	Yes	27	None/Unknown	No/Unknown	3	0	≤2.0	17	0	300	Blank(s)	Blank(s)	Blank(s)	Alive	126	Dead	2020	2020	Blank(s)	Blank(s)	Unknown	Unknown
Married	＜60	40-49	48	White	Duodenum	C17.0-Duodenum	8153/3: Gastrinoma, malignant	Positive histology	Well	Blank(s)	Blank(s)	Male	2005	Blank(s)	Blank(s)	Blank(s)	Blank(s)	Blank(s)	Blank(s)	Blank(s)	Blank(s)	Blank(s)	Blank(s)	Blank(s)	Blank(s)	Yes	60	None/Unknown	No/Unknown	0	40	≤2.0	18	300	400	Blank(s)	Blank(s)	Blank(s)	Alive	190	Alive	2020	Alive at last contact	Blank(s)	Blank(s)	Unknown	Unknown
Married	≥60	60-69	69	White	Stomach	C16.9-Stomach, NOS	8153/3: Gastrinoma, malignant	Positive histology	Well	Blank(s)	Blank(s)	Male	2006	Blank(s)	Blank(s)	Blank(s)	Blank(s)	Blank(s)	Blank(s)	Blank(s)	Blank(s)	Blank(s)	Blank(s)	Blank(s)	Blank(s)	Yes	31	None/Unknown	No/Unknown	0	0	2.1-5.0	30	0	200	Blank(s)	Blank(s)	Blank(s)	Alive	54	Dead	2010	2010	Blank(s)	Blank(s)	Unknown	Unknown
Unmarried	＜60	40-49	48	White	Duodenum	C17.0-Duodenum	8153/3: Gastrinoma, malignant	Positive histology	Well	Blank(s)	Blank(s)	Female	2008	Blank(s)	Blank(s)	Blank(s)	Blank(s)	Blank(s)	Blank(s)	Blank(s)	Blank(s)	Blank(s)	Blank(s)	Blank(s)	Blank(s)	Yes	30	None/Unknown	No/Unknown	1	10	2.1-5.0	50	0	160	Blank(s)	Blank(s)	Blank(s)	Alive	152	Alive	2020	Alive at last contact	Blank(s)	Blank(s)	Unknown	Unknown
Married	＜60	40-49	46	Others	Pancreas	C25.0-Head of pancreas	8153/3: Gastrinoma, malignant	Positive histology	Well	Blank(s)	Blank(s)	Female	2006	Blank(s)	Blank(s)	Blank(s)	Blank(s)	Blank(s)	Blank(s)	Blank(s)	Blank(s)	Blank(s)	Blank(s)	Blank(s)	Blank(s)	Yes	37	None/Unknown	No/Unknown	0	0	2.1-5.0	50	100	400	Blank(s)	Blank(s)	Blank(s)	Alive	176	Alive	2020	Alive at last contact	Blank(s)	Blank(s)	Unknown	Unknown
Unmarried	≥60	60-69	65	Black	Pancreas	C25.2-Tail of pancreas	8153/3: Gastrinoma, malignant	Positive histology	Well	Blank(s)	Blank(s)	Female	2005	Blank(s)	Blank(s)	Blank(s)	Blank(s)	Blank(s)	Blank(s)	Blank(s)	Blank(s)	Blank(s)	Blank(s)	Blank(s)	Blank(s)	No	0	None/Unknown	No/Unknown	Blank(s)	60	Unknown	999	999	999	Blank(s)	Blank(s)	Blank(s)	Alive	191	Alive	2020	Alive at last contact	Blank(s)	Blank(s)	Unknown	Unknown
Unmarried	＜60	30-39	38	White	Pancreas	C25.4-Islets of Langerhans	8153/3: Gastrinoma, malignant	Positive histology	Well	Blank(s)	Blank(s)	Male	2006	Blank(s)	Blank(s)	Blank(s)	Blank(s)	Blank(s)	Blank(s)	Blank(s)	Blank(s)	Blank(s)	Blank(s)	Blank(s)	Blank(s)	No	0	None/Unknown	No/Unknown	0	10	Unknown	999	0	999	Blank(s)	Blank(s)	Blank(s)	Alive	178	Alive	2020	Alive at last contact	Blank(s)	Blank(s)	Unknown	Unknown
Unknown	≥60	60-69	61	White	Duodenum	C17.0-Duodenum	8153/3: Gastrinoma, malignant	Positive histology	Well	Blank(s)	Blank(s)	Male	2001	Blank(s)	Blank(s)	Blank(s)	Blank(s)	Blank(s)	Blank(s)	Blank(s)	Blank(s)	Blank(s)	Blank(s)	Blank(s)	Blank(s)	No	0	None/Unknown	No/Unknown	Blank(s)	Blank(s)	Unknown	Blank(s)	Blank(s)	Blank(s)	Blank(s)	Blank(s)	Blank(s)	Alive	149	Dead	2014	2014	Blank(s)	Blank(s)	Unknown	Unknown
Married	≥60	＞69	77	White	Duodenum	C17.0-Duodenum	8153/3: Gastrinoma, malignant	Positive histology	Well	Blank(s)	Blank(s)	Male	2001	Blank(s)	Blank(s)	Blank(s)	Blank(s)	Blank(s)	Blank(s)	Blank(s)	Blank(s)	Blank(s)	Blank(s)	Blank(s)	Blank(s)	No	0	None/Unknown	No/Unknown	Blank(s)	Blank(s)	Unknown	Blank(s)	Blank(s)	Blank(s)	Blank(s)	Blank(s)	Blank(s)	Alive	106	Dead	2010	2010	Blank(s)	Blank(s)	Unknown	Unknown
Unmarried	≥60	＞69	76	Black	Duodenum	C17.0-Duodenum	8153/3: Gastrinoma, malignant	Positive histology	Well	Blank(s)	Blank(s)	Male	2000	Blank(s)	Blank(s)	Blank(s)	Blank(s)	Blank(s)	Blank(s)	Blank(s)	Blank(s)	Blank(s)	Blank(s)	Blank(s)	Blank(s)	Yes	26	None/Unknown	No/Unknown	0	Blank(s)	Unknown	Blank(s)	Blank(s)	Blank(s)	Blank(s)	Blank(s)	Blank(s)	Alive	2	Dead	2001	2001	Blank(s)	Blank(s)	Unknown	Unknown
Married	≥60	＞69	85	White	Duodenum	C17.0-Duodenum	8153/3: Gastrinoma, malignant	Positive histology	Well	Blank(s)	Blank(s)	Male	2001	Blank(s)	Blank(s)	Blank(s)	Blank(s)	Blank(s)	Blank(s)	Blank(s)	Blank(s)	Blank(s)	Blank(s)	Blank(s)	Blank(s)	Yes	27	None/Unknown	No/Unknown	0	Blank(s)	Unknown	Blank(s)	Blank(s)	Blank(s)	Blank(s)	Blank(s)	Blank(s)	Alive	33	Dead	2004	2004	Blank(s)	Blank(s)	Unknown	Unknown
Married	＜60	40-49	40	White	Pancreas	C25.0-Head of pancreas	8153/3: Gastrinoma, malignant	Positive histology	Well	Blank(s)	Blank(s)	Female	2013	IIB	T1	N1	M0	Blank(s)	Blank(s)	Blank(s)	Blank(s)	Blank(s)	Blank(s)	Blank(s)	Blank(s)	Yes	70	None/Unknown	No/Unknown	6	0	≤2.0	2	250	100	Blank(s)	Blank(s)	Blank(s)	Alive	54	Dead	2017	2017	No	No	No	No
Unmarried	≥60	60-69	69	White	Others	C24.1-Ampulla of Vater	8153/3: Gastrinoma, malignant	Positive histology	Well	Blank(s)	Blank(s)	Male	2012	I	T1	N0	M0	Blank(s)	Blank(s)	Blank(s)	Blank(s)	Blank(s)	Blank(s)	Blank(s)	Blank(s)	No	0	None/Unknown	No/Unknown	Blank(s)	0	≤2.0	3	0	300	Blank(s)	Blank(s)	Blank(s)	Alive	100	Alive	2020	Alive at last contact	No	No	No	No
Married	≥60	60-69	65	White	Duodenum	C17.0-Duodenum	8153/3: Gastrinoma, malignant	Positive histology	Well	1	1	Female	2018	Blank(s)	T1	N1	M0	Blank(s)	Blank(s)	Blank(s)	Blank(s)	3	T1	N1	M0	Yes	27	None/Unknown	No/Unknown	6	Blank(s)	≤2.0	8	Blank(s)	Blank(s)	Blank(s)	None; no other metastases	8	Alive	34	Alive	2020	Alive at last contact	No	No	No	No
Married	≥60	60-69	61	White	Duodenum	C17.0-Duodenum	8153/3: Gastrinoma, malignant	Positive histology	Well	Blank(s)	Blank(s)	Female	2013	IIA	T2	N0	M0	Blank(s)	Blank(s)	Blank(s)	Blank(s)	Blank(s)	Blank(s)	Blank(s)	Blank(s)	Yes	20	None/Unknown	No/Unknown	2	0	≤2.0	9	0	200	Blank(s)	Blank(s)	Blank(s)	Alive	88	Alive	2020	Alive at last contact	No	No	No	No
Unknown	＜60	50-59	53	White	Duodenum	C17.0-Duodenum	8153/3: Gastrinoma, malignant	Positive histology	Well	Blank(s)	Blank(s)	Male	2010	IIA	T2	N0	M0	Blank(s)	Blank(s)	Blank(s)	Blank(s)	Blank(s)	Blank(s)	Blank(s)	Blank(s)	Yes	20	None/Unknown	No/Unknown	2	0	≤2.0	10	0	200	Blank(s)	Blank(s)	Blank(s)	Alive	131	Alive	2020	Alive at last contact	No	No	No	No
Unmarried	≥60	＞69	72	White	Duodenum	C17.0-Duodenum	8153/3: Gastrinoma, malignant	Positive histology	Well	9	1	Female	2020	Blank(s)	T1	N0	M0	Blank(s)	Blank(s)	Blank(s)	Blank(s)	1	T1	N0	M0	Yes	20	None/Unknown	No/Unknown	10	Blank(s)	≤2.0	11	Blank(s)	Blank(s)	Blank(s)	None; no other metastases	11	Alive	3	Alive	2020	Alive at last contact	No	No	No	No
Unmarried	＜60	50-59	54	Black	Duodenum	C17.0-Duodenum	8153/3: Gastrinoma, malignant	Positive histology	Well	Blank(s)	Blank(s)	Female	2014	IIIB	T2	N1	M0	Blank(s)	Blank(s)	Blank(s)	Blank(s)	Blank(s)	Blank(s)	Blank(s)	Blank(s)	Yes	30	None/Unknown	No/Unknown	0	0	≤2.0	11	300	200	Blank(s)	Blank(s)	Blank(s)	Alive	81	Alive	2020	Alive at last contact	No	No	No	No
Married	＜60	50-59	51	White	Duodenum	C17.0-Duodenum	8153/3: Gastrinoma, malignant	Positive histology	Well	Blank(s)	Blank(s)	Female	2017	Blank(s)	T2	N1	M0	3B	p2	p1	c0	Blank(s)	Blank(s)	Blank(s)	Blank(s)	Yes	30	None/Unknown	No/Unknown	0	Blank(s)	≤2.0	12	Blank(s)	Blank(s)	Blank(s)	None; no other metastases	12	Alive	34	Alive	2020	Alive at last contact	No	No	No	No
Unmarried	＜60	40-49	46	White	Duodenum	C17.0-Duodenum	8153/3: Gastrinoma, malignant	Positive histology	Well	Blank(s)	Blank(s)	Male	2017	Blank(s)	T2	N1	M0	3B	p2	p1	c0	Blank(s)	Blank(s)	Blank(s)	Blank(s)	Yes	30	None/Unknown	No/Unknown	2	Blank(s)	≤2.0	13	Blank(s)	Blank(s)	Blank(s)	None; no other metastases	13	Alive	47	Alive	2020	Alive at last contact	No	No	No	No
Married	≥60	60-69	60	White	Duodenum	C17.0-Duodenum	8153/3: Gastrinoma, malignant	Positive histology	Well	Blank(s)	Blank(s)	Female	2012	IIA	T2	N0	M0	Blank(s)	Blank(s)	Blank(s)	Blank(s)	Blank(s)	Blank(s)	Blank(s)	Blank(s)	Yes	20	None/Unknown	No/Unknown	2	0	≤2.0	13	0	160	Blank(s)	Blank(s)	Blank(s)	Alive	100	Alive	2020	Alive at last contact	No	No	No	No
Unmarried	≥60	60-69	66	White	Duodenum	C17.0-Duodenum	8153/3: Gastrinoma, malignant	Positive histology	Well	Blank(s)	Blank(s)	Male	2014	IIIB	T2	N1	M0	Blank(s)	Blank(s)	Blank(s)	Blank(s)	Blank(s)	Blank(s)	Blank(s)	Blank(s)	Yes	30	None/Unknown	No/Unknown	2	0	≤2.0	14	100	200	Blank(s)	Blank(s)	Blank(s)	Alive	82	Alive	2020	Alive at last contact	No	No	No	No
Unmarried	＜60	30-39	38	White	Pancreas	C25.0-Head of pancreas	8153/3: Gastrinoma, malignant	Positive histology	Well	Blank(s)	Blank(s)	Female	2014	IIB	T3	N1	M0	Blank(s)	Blank(s)	Blank(s)	Blank(s)	Blank(s)	Blank(s)	Blank(s)	Blank(s)	Yes	36	None/Unknown	No/Unknown	1	0	≤2.0	15	110	440	Blank(s)	Blank(s)	Blank(s)	Alive	76	Alive	2020	Alive at last contact	No	No	No	No
Unmarried	＜60	20-29	24	White	Pancreas	C25.1-Body of pancreas	8153/3: Gastrinoma, malignant	Positive histology	Well	Blank(s)	Blank(s)	Female	2013	IA	T1	N0	M0	Blank(s)	Blank(s)	Blank(s)	Blank(s)	Blank(s)	Blank(s)	Blank(s)	Blank(s)	Yes	30	None/Unknown	No/Unknown	2	0	≤2.0	18	0	100	Blank(s)	Blank(s)	Blank(s)	Alive	89	Alive	2020	Alive at last contact	No	No	No	No
Unmarried	≥60	＞69	82	Black	Duodenum	C17.0-Duodenum	8153/3: Gastrinoma, malignant	Positive histology	Well	9	1	Female	2020	Blank(s)	T2	N0	M0	Blank(s)	Blank(s)	Blank(s)	Blank(s)	2	T2	N0	M0	Yes	30	None/Unknown	No/Unknown	0	Blank(s)	≤2.0	20	Blank(s)	Blank(s)	Blank(s)	None; no other metastases	20	Alive	1	Alive	2020	Alive at last contact	No	No	No	No
Unmarried	＜60	30-39	38	White	Pancreas	C25.2-Tail of pancreas	8153/3: Gastrinoma, malignant	Positive histology	Well	Blank(s)	Blank(s)	Male	2012	IA	T1	N0	M0	Blank(s)	Blank(s)	Blank(s)	Blank(s)	Blank(s)	Blank(s)	Blank(s)	Blank(s)	Yes	36	None/Unknown	No/Unknown	0	0	≤2.0	20	0	100	Blank(s)	Blank(s)	Blank(s)	Alive	103	Alive	2020	Alive at last contact	No	No	No	No
Unmarried	＜60	50-59	54	Black	Pancreas	C25.0-Head of pancreas	8153/3: Gastrinoma, malignant	Positive histology	Well	9	A	Female	2018	Blank(s)	T3	N0	M0	Blank(s)	Blank(s)	Blank(s)	Blank(s)	2	T3	N0	M0	Yes	37	None/Unknown	No/Unknown	0	Blank(s)	2.1-5.0	33	Blank(s)	Blank(s)	Blank(s)	None; no other metastases	33	Alive	30	Alive	2020	Alive at last contact	No	No	No	No
Married	≥60	60-69	63	White	Pancreas	C25.0-Head of pancreas	8153/3: Gastrinoma, malignant	Positive histology	Well	Blank(s)	Blank(s)	Female	2014	IIB	T3	N1	M0	Blank(s)	Blank(s)	Blank(s)	Blank(s)	Blank(s)	Blank(s)	Blank(s)	Blank(s)	Yes	37	None/Unknown	No/Unknown	0	0	2.1-5.0	35	110	440	Blank(s)	Blank(s)	Blank(s)	Alive	80	Alive	2020	Alive at last contact	No	No	No	No
Married	＜60	50-59	56	White	Pancreas	C25.0-Head of pancreas	8153/3: Gastrinoma, malignant	Positive histology	Well	Blank(s)	Blank(s)	Male	2016	Blank(s)	T2	N0	M0	1B	p2	p0	c0	Blank(s)	Blank(s)	Blank(s)	Blank(s)	Yes	30	None/Unknown	No/Unknown	1	Blank(s)	2.1-5.0	40	Blank(s)	Blank(s)	Blank(s)	None; no other metastases	40	Alive	57	Alive	2020	Alive at last contact	No	No	No	No
Married	＜60	50-59	53	White	Pancreas	C25.0-Head of pancreas	8153/3: Gastrinoma, malignant	Positive histology	Well	Blank(s)	Blank(s)	Female	2016	Blank(s)	T2	N0	M0	1B	p2	c0	c0	Blank(s)	Blank(s)	Blank(s)	Blank(s)	Yes	25	None/Unknown	No/Unknown	0	Blank(s)	2.1-5.0	43	Blank(s)	Blank(s)	Blank(s)	None; no other metastases	43	Alive	53	Alive	2020	Alive at last contact	No	No	No	No
Married	＜60	50-59	51	White	Stomach	C16.5-Lesser curvature of stomach NOS	8153/3: Gastrinoma, malignant	Positive histology	Well	Blank(s)	Blank(s)	Female	2011	IIIB	TX	N1	M0	Blank(s)	Blank(s)	Blank(s)	Blank(s)	Blank(s)	Blank(s)	Blank(s)	Blank(s)	Yes	20	None/Unknown	No/Unknown	4	0	2.1-5.0	45	110	999	Blank(s)	Blank(s)	Blank(s)	Alive	116	Alive	2020	Alive at last contact	No	No	No	No
Married	≥60	60-69	64	White	Pancreas	C25.9-Pancreas, NOS	8153/3: Gastrinoma, malignant	Positive histology	Well	9	A	Female	2018	Blank(s)	TX	N1	M0	Blank(s)	Blank(s)	Blank(s)	Blank(s)	3	TX	N1	M0	Yes	30	None/Unknown	No/Unknown	3	Blank(s)	Unknown	999	Blank(s)	Blank(s)	Blank(s)	None; no other metastases	999	Alive	30	Alive	2020	Alive at last contact	No	No	No	No
Married	≥60	60-69	68	White	Pancreas	C25.0-Head of pancreas	8153/3: Gastrinoma, malignant	Positive histology	Well	Blank(s)	Blank(s)	Female	2010	IV	T4	N1	M1	Blank(s)	Blank(s)	Blank(s)	Blank(s)	Blank(s)	Blank(s)	Blank(s)	Blank(s)	No	0	None/Unknown	No/Unknown	Blank(s)	10	Unknown	999	110	630	Blank(s)	Blank(s)	Blank(s)	Alive	122	Alive	2020	Alive at last contact	No	No	No	No
Married	＜60	50-59	57	White	Duodenum	C17.0-Duodenum	8153/3: Gastrinoma, malignant	Positive histology	Well	Blank(s)	Blank(s)	Female	2012	I	T1	N0	M0	Blank(s)	Blank(s)	Blank(s)	Blank(s)	Blank(s)	Blank(s)	Blank(s)	Blank(s)	Yes	60	None/Unknown	No/Unknown	0	0	≤2.0	1	0	160	Blank(s)	Blank(s)	Blank(s)	Dead	2	Dead	2012	2012	No	No	No	No
Married	≥60	＞69	75	White	Pancreas	C25.8-Overlapping lesion of pancreas	8153/3: Gastrinoma, malignant	Positive histology	Well	Blank(s)	Blank(s)	Male	2010	IA	T1	N0	M0	Blank(s)	Blank(s)	Blank(s)	Blank(s)	Blank(s)	Blank(s)	Blank(s)	Blank(s)	Yes	30	None/Unknown	No/Unknown	1	0	≤2.0	992	0	150	Blank(s)	Blank(s)	Blank(s)	Dead	98	Dead	2018	2018	No	No	No	No
Unmarried	≥60	60-69	67	Black	Stomach	C16.6-Greater curvature of stomach NOS	8153/3: Gastrinoma, malignant	Positive histology	Well	A	9	Female	2018	Blank(s)	Blank(s)	Blank(s)	Blank(s)	Blank(s)	Blank(s)	Blank(s)	Blank(s)	88	88	88	88	No	0	None/Unknown	No/Unknown	Blank(s)	Blank(s)	Unknown	999	Blank(s)	Blank(s)	Blank(s)	Unknown	999	Alive	15	Dead	2019	2019	Unknown	Unknown	Unknown	Unknown
Married	≥60	60-69	61	White	Duodenum	C17.0-Duodenum	8153/3: Gastrinoma, malignant	Positive histology	Well	9	1	Female	2019	Blank(s)	T2	N1	M1	Blank(s)	Blank(s)	Blank(s)	Blank(s)	4	T2	N1	M1a	Yes	27	None/Unknown	No/Unknown	2	Blank(s)	≤2.0	10	Blank(s)	Blank(s)	Blank(s)	None; no other metastases	10	Alive	12	Alive	2020	Alive at last contact	No	No	Yes	No
Married	＜60	40-49	43	White	Pancreas	C25.0-Head of pancreas	8153/3: Gastrinoma, malignant	Positive histology	Well	Blank(s)	Blank(s)	Female	2016	Blank(s)	T3	N0	M1	4	p3	p0	p1	Blank(s)	Blank(s)	Blank(s)	Blank(s)	Yes	37	None/Unknown	No/Unknown	3	Blank(s)	≤2.0	18	Blank(s)	Blank(s)	Blank(s)	Yes; distant mets in known site(s) other than bone, brain, liver, lung, dist LN	18	Alive	54	Alive	2020	Alive at last contact	No	No	Yes	No
Unmarried	≥60	＞69	76	White	Pancreas	C25.0-Head of pancreas	8153/3: Gastrinoma, malignant	Positive histology	Well	1	9	Female	2018	Blank(s)	T2	N0	M1	Blank(s)	Blank(s)	Blank(s)	Blank(s)	4	T2	N0	M1a	No	0	None/Unknown	No/Unknown	4	Blank(s)	2.1-5.0	26	Blank(s)	Blank(s)	Blank(s)	None; no other metastases	26	Alive	35	Alive	2020	Alive at last contact	No	No	Yes	No
Married	＜60	50-59	58	Black	Pancreas	C25.1-Body of pancreas	8153/3: Gastrinoma, malignant	Positive histology	Well	1	1	Male	2020	Blank(s)	T2	N1	M1	Blank(s)	Blank(s)	Blank(s)	Blank(s)	4	T2	N1	M1a	Yes	35	None/Unknown	No/Unknown	0	Blank(s)	2.1-5.0	37	Blank(s)	Blank(s)	Blank(s)	None; no other metastases	37	Alive	7	Alive	2020	Alive at last contact	No	No	Yes	No
Married	≥60	＞69	70	White	Pancreas	C25.1-Body of pancreas	8153/3: Gastrinoma, malignant	Positive histology	Well	Blank(s)	Blank(s)	Male	2014	IV	T2	N0	M1	Blank(s)	Blank(s)	Blank(s)	Blank(s)	Blank(s)	Blank(s)	Blank(s)	Blank(s)	No	0	None/Unknown	Yes	2	40	＞5.0	130	0	100	Blank(s)	Blank(s)	Blank(s)	Alive	79	Alive	2020	Alive at last contact	No	No	Yes	Yes
Unmarried	≥60	60-69	60	White	Duodenum	C17.0-Duodenum	8153/3: Gastrinoma, malignant	Positive histology	Well	Blank(s)	Blank(s)	Female	2017	Blank(s)	T1	N1	M1	4	p1	p1	p1	Blank(s)	Blank(s)	Blank(s)	Blank(s)	Yes	60	None/Unknown	No/Unknown	1	Blank(s)	Unknown	990	Blank(s)	Blank(s)	Blank(s)	None; no other metastases	990	Alive	44	Alive	2020	Alive at last contact	No	No	Yes	No
Married	≥60	60-69	60	Others	Duodenum	C17.0-Duodenum	8153/3: Gastrinoma, malignant	Positive histology	Well	Blank(s)	Blank(s)	Male	2017	Blank(s)	TX	N0	M1	4	cX	c0	p1	Blank(s)	Blank(s)	Blank(s)	Blank(s)	No	0	None/Unknown	No/Unknown	1	Blank(s)	Unknown	999	Blank(s)	Blank(s)	Blank(s)	None; no other metastases	999	Alive	40	Alive	2020	Alive at last contact	No	No	Yes	No
Married	≥60	60-69	64	White	Pancreas	C25.2-Tail of pancreas	8153/3: Gastrinoma, malignant	Positive exfoliative cytology, no positive histology	Well	Blank(s)	Blank(s)	Female	2010	IV	TX	NX	M1	Blank(s)	Blank(s)	Blank(s)	Blank(s)	Blank(s)	Blank(s)	Blank(s)	Blank(s)	No	0	None/Unknown	No/Unknown	3	60	Unknown	999	999	999	Blank(s)	Blank(s)	Blank(s)	Dead	82	Dead	2017	2017	No	No	Yes	No
